# Supplementary material for: Coronavirus M Protein Trafficking in Epithelial Cells Utilizes a Myosin Vb Splice Variant and Rab10
Source: Cells. 2024 Jan 10;13(2):126. doi: 10.3390/cells13020126 (PMC10814003; doi:10.3390/cells13020126)
Supplement: Supplementary file 1 [file cells-13-00126-s001.zip]

Archive with 1 entries (1 files):
- cells-2778719-supplementary.pdf
